# Supplementary material for: Waterfowl Move Less in Heterogeneous and Human‐Populated Landscapes, With Implications for Spread of Avian Influenza Viruses
Source: Ecol Lett. 2026 Jan 23;29(1):e70265. doi: 10.1111/ele.70265 (PMC12829303; doi:10.1111/ele.70265)
Supplement: Supplementary file 1 — Data S1: ele70265‐sup‐0001‐Supinfo.zip. [file ELE-29-0-s001.zip]

Archive with 2 entries (2 files):
- ele70265-sup-0002-Figures.docx
- ele70265-sup-0002-TableS1.xlsx
