# Supplementary material for: Waterfowl Move Less in Heterogeneous and Human‐Populated Landscapes, With Implications for Spread of Avian Influenza Viruses
Source: Ecol Lett. 2026 Jan 23;29(1):e70265. doi: 10.1111/ele.70265 (PMC12829303; doi:10.1111/ele.70265)
Supplement: Supplementary file 1 — Data S1: ele70265‐sup‐0001‐Supinfo.zip. [file ELE-29-0-s001.zip › ele70265-sup-0002-TableS1.xlsx]

## Sheet: studyFundingPermitsAcksList
Study name	Movebank ID	Contact	Contact email	Raw data access	Funding	Permits	Acknowledgements
Disturbance of BG by IFV and IWWR	137654491	Andrea Kölzsch	akoelzsch@ab.mpg.de	Data are available from Movebank upon reasonable request to data contact. Restrictions regarding conservation related information apply, including no distribution or publication of the coordinates or detailed maps.	Funded by a grant from the “Lower Saxony Ministry of Food, Agriculture and Consumer Protection” to Helmut Kruckenberg and Sander Moonen	Lower Saxony State Office for Consumer Protection and Food Safety (LAVES) Permission Akt.Z. 33.19-4202-04-15/1956	We would like to thank the Vogelschutz-Komitee e.V. (VsK Hamburg), Alterra Wageningen-UR and the Dutch Society of Goose catchers for the financial and technical support in catching and tagging the geese in their Dutch and German wintering grounds. Catching geese in the Russian breeding grounds was performed as a collaboration of the Institute of Geography-RAS, Alterra Wageningen-UR, the Institute…
Disturbance of GG by IFV and IWWR	137648433	Andrea Kölzsch	akoelzsch@ab.mpg.de	Data are available from Movebank upon reasonable request to data contact. Restrictions regarding conservation related information apply, including no distribution or publication of the coordinates or detailed maps.	Funded by a grant from the “Lower Saxony Ministry of Food, Agriculture and Consumer Protection” to Helmut Kruckenberg and Sander Moonen	Lower Saxony State Office for Consumer Protection and Food Safety (LAVES) Permission Akt.Z. 33.19-4202-04-15/1957	We would like to thank the Vogelschutz-Komitee e.V. (VsK Hamburg), Alterra Wageningen-UR and the Dutch Society of Goose catchers for the financial and technical support in catching and tagging the geese in their Dutch and German wintering grounds. Catching geese in the Russian breeding grounds was performed as a collaboration of the Institute of Geography-RAS, Alterra Wageningen-UR, the Institute…
Disturbance of GWFG by IFV and IWWR	127892189	Andrea Kölzsch	akoelzsch@ab.mpg.de	Data are available from Movebank upon reasonable request to data contact. Restrictions regarding conservation related information apply, including no distribution or publication of the coordinates or detailed maps.	Funded by a grant from the “Lower Saxony Ministry of Food, Agriculture and Consumer Protection” to Helmut Kruckenberg and Sander Moonen	Lower Saxony State Office for Consumer Protection and Food Safety (LAVES) Permission Akt.Z. 33.19-4202-04-15/1958	We would like to thank the Vogelschutz-Komitee e.V. (VsK Hamburg), Alterra Wageningen-UR and the Dutch Society of Goose catchers for the financial and technical support in catching and tagging the geese in their Dutch and German wintering grounds. Catching geese in the Russian breeding grounds was performed as a collaboration of the Institute of Geography-RAS, Alterra Wageningen-UR, the Institute…
Disturbance of GWFG by IFV and IWWR 2017-2018	408961322	Andrea Kölzsch	akoelzsch@ab.mpg.de	Data are available from Movebank upon reasonable request to data contact. Restrictions regarding conservation related information apply, including no distribution or publication of the coordinates or detailed maps.	Funded by a grant from the “Lower Saxony Ministry of Food, Agriculture and Consumer Protection” to Helmut Kruckenberg and Sander Moonen	Lower Saxony State Office for Consumer Protection and Food Safety (LAVES) Permission Akt.Z. 33.19-4202-04-15/1959	We would like to thank the Vogelschutz-Komitee e.V. (VsK Hamburg), Alterra Wageningen-UR and the Dutch Society of Goose catchers for the financial and technical support in catching and tagging the geese in their Dutch and German wintering grounds. Catching geese in the Russian breeding grounds was performed as a collaboration of the Institute of Geography-RAS, Alterra Wageningen-UR, the Institute…
Geese_MPIAB_IFV_IWWR_Kolguev_HUN2018	529676719	Andrea Kölzsch	akoelzsch@ab.mpg.de	Data are available from Movebank upon reasonable request to data contact. Restrictions regarding conservation related information apply, including no distribution or publication of the coordinates or detailed maps.	Funded by grants from the “Deutsches Zentrum für Luft- und Raumfahrt” (DLR, German Aerospace Center) “ICARUS” to Martin Wikelski and “EO-Move” to Andrea Kölzsch and a grant from “Faunafonds” to Gerhard Müskens	Activity in the Netherlands approved from the Animal Welfare Committee of the Royal Netherlands Academy of Arts and Sciences (DEC NIOO13.14). Activity in Russia under the umbrella of a personal permit to Peter Glazov at the Institute of Geography of the Russian Academy of Sciences	We would like to thank the Vogelschutz-Komitee e.V. (VsK Hamburg), Alterra Wageningen-UR and the Dutch Society of Goose catchers for the financial and technical support in catching and tagging the geese in their Dutch and German wintering grounds. Catching geese in the Russian breeding grounds was performed as a collaboration of the Institute of Geography-RAS, Alterra Wageningen-UR, the Institute…
Geese_MPIAB_Kolguev_NL_HUN2017	323955652	Andrea Kölzsch	akoelzsch@ab.mpg.de	Data are available from Movebank upon reasonable request to data contact. Restrictions regarding conservation related information apply, including no distribution or publication of the coordinates or detailed maps.	Funded by grants from the “Deutsches Zentrum für Luft- und Raumfahrt” (DLR, German Aerospace Center) “ICARUS” to Martin Wikelski and “EO-Move” to Andrea Kölzsch and a grant from “Faunafonds” to Gerhard Müskens	Activity in the Netherlands approved from the Animal Welfare Committee of the Royal Netherlands Academy of Arts and Sciences (DEC NIOO13.14). Activity in Russia under the umbrella of a personal permit to Peter Glazov at the Institute of Geography of the Russian Academy of Sciences	We would like to thank the Vogelschutz-Komitee e.V. (VsK Hamburg), Alterra Wageningen-UR and the Dutch Society of Goose catchers for the financial and technical support in catching and tagging the geese in their Dutch and German wintering grounds. Catching geese in the Russian breeding grounds was performed as a collaboration of the Institute of Geography-RAS, Alterra Wageningen-UR, the Institute…
Geese_MPIAB_Kolguev2016	180156318	Andrea Kölzsch	akoelzsch@ab.mpg.de	Data are available from Movebank upon reasonable request to data contact. Restrictions regarding conservation related information apply, including no distribution or publication of the coordinates or detailed maps.	Funded by grants from the “Deutsches Zentrum für Luft- und Raumfahrt” (DLR, German Aerospace Center) “ICARUS” to Martin Wikelski and “EO-Move” to Andrea Kölzsch and a grant from “Faunafonds” to Gerhard Müskens	Activity in the Netherlands approved from the Animal Welfare Committee of the Royal Netherlands Academy of Arts and Sciences (DEC NIOO13.14). Activity in Russia under the umbrella of a personal permit to Peter Glazov at the Institute of Geography of the Russian Academy of Sciences	We would like to thank the Vogelschutz-Komitee e.V. (VsK Hamburg), Alterra Wageningen-UR and the Dutch Society of Goose catchers for the financial and technical support in catching and tagging the geese in their Dutch and German wintering grounds. Catching geese in the Russian breeding grounds was performed as a collaboration of the Institute of Geography-RAS, Alterra Wageningen-UR, the Institute…
LifeTrack Geese IG-RAS MPIAB ICARUS	9589196	Andrea Kölzsch	akoelzsch@ab.mpg.de	Data are available from Movebank upon reasonable request to data contact. Restrictions regarding conservation related information apply, including no distribution or publication of the coordinates or detailed maps.	Funded by a grant from the DLR (German Airospace) “ICARUS” to Martin Wikelski	Activity in the Netherlands approval from the Animal Welfare Committee of the Royal Netherlands Academy of Arts and Sciences (DEC NIOO13.14). Activity in Russia under the umbrella of a personal permit to Peter Glazov at the Institute of Geography of the Russian Academy of Sciences	We would like to thank the Vogelschutz-Komitee e.V. (VsK Hamburg), Alterra Wageningen-UR and the Dutch Society of Goose catchers for the financial and technical support in catching and tagging the geese in their Dutch and German wintering grounds. Catching geese in the Russian breeding grounds was performed as a collaboration of the Institute of Geography-RAS, Alterra Wageningen-UR, the Institute…
LifeTrack Geese IG-RAS MPIAB ICARUS 2	44083081	Andrea Kölzsch	akoelzsch@ab.mpg.de	Data are available from Movebank upon reasonable request to data contact. Restrictions regarding conservation related information apply, including no distribution or publication of the coordinates or detailed maps.	Funded by a grant from the DLR (German Airospace) “ICARUS” to Martin Wikelski	Activity in the Netherlands approval from the Animal Welfare Committee of the Royal Netherlands Academy of Arts and Sciences (DEC NIOO13.14). Activity in Russia under the umbrella of a personal permit to Peter Glazov at the Institute of Geography of the Russian Academy of Sciences	We would like to thank the Vogelschutz-Komitee e.V. (VsK Hamburg), Alterra Wageningen-UR and the Dutch Society of Goose catchers for the financial and technical support in catching and tagging the geese in their Dutch and German wintering grounds. Catching geese in the Russian breeding grounds was performed as a collaboration of the Institute of Geography-RAS, Alterra Wageningen-UR, the Institute…
blueWingedTeal_USGS_ASC_argos	446107870	Andrew Ramey	aramey@usgs.gov	Open-access; Ramey, A.M., Soos, C., Link, P., Walther, P., Tibbitts, T.L., and Douglas, D.C., 2019, Tracking data for Blue-winged Teal (Anas discors) (ver 1.0, September 2019): U.S. Geological Survey data release, doi:10.5066/P9Z9BA9F	Funding was provided by the US Geological Survey, Environment Canada, Alberta Conservation Association, Institute for Wetland and Waterfowl Research–Ducks Unlimited Canada, and the University of Saskatchewan.	Protocols for capturing, handling, and instrumenting blue-winged teal were reviewed by institutional animal care and use committees (USGS Alaska Science Center Animal Care and Use Committee Animal Use permit no. 2014–5 and the University Committee on Animal Care and Supply University of Saskatchewan Animal Use protocol no. 20070039) and carried out under federal authority (US Department of the In…	Field assistance was provided by Paul Link, Patrick Walther, Catherine Soos, Amy Wilson, Sofia Mlala, Gillian Treen, Jamille McLeod, Kailee Price, Emilie Bouchard, Karen Gesy, Ben Wilcox, George Newsome, Phillip Pauling, Paul Oesterle, Wade Broussard, Alinde Fojtik, Deborah Carter, Jeremiah Slagter, Nick Davis-Fields, Jim LaCour, Jacob Gray, and Kristen DeMarco
Greylag Goose Anser anser, Finland	1303691494	Antti Piironen	antti.p.piironen@utu.fi	Data release	Funders of these data: Finnish Wildlife Agency, Finnish Hunter’s Association, Uittokalusto Oy, Swarovski Optik, Kartanon Riista Oy, G2 Invest Oy, Raseborg Stad, Suomen Riistanhoito-Säätiö, Luonnon- ja Riistanhoitosäätiö	Capturing and marking of birds was done by the approval of Finnish Wildlife Agency (licence number 2019-5-600-01158-8).
Moult migration of taiga bean geese to Novaya Zemlya	1415844328	Antti Piironen	antti.p.piironen@utu.fi	Open-access; Piironen A, Paasivaara A, Laaksonen T. 2021. Moult migration of taiga bean geese to Novaya Zemlya. Movebank Data Repository. https://doi.org/10.5441/001/1.22kk5126/1	This work was funded by the Ministry of Agriculture and Forestry by a grant to AP and TL (Grant Number 1439/03.02.02.00/2019). Finnish Wildlife Agency and Natural Resource Institute Finland (Luke) funded satellite tracking devices and field work.	Capturing and marking of birds was done by the approval of Finnish Wildlife Agency (License Number 2019-5-600-01158-8).
Taiga Bean Goose Anser fabalis fabalis, Western Russia	1340239277	Antti Piironen	antti.p.piironen@utu.fi	Data release	Funders of these data: Ministry of Agriculture and Forestry of Finland, Finnish Wildlife Agency	Capturing and marking of birds was done by the approval of Finnish Wildlife Agency (licence number 2019-5-600-01158-8).
Barnacle Geese NIOO from Netherlands to Russia	1114583459	Bart Nolet	b.nolet@nioo.knaw.nl	Data release	This work was supported by the Province of Fryslân (grant number 01443719 to BAN).	Centrale Commissie Dierproeven (protocol 20173788)	Team Gerhard Müskens, ganzenflappers
Bewick's Swan Madebytheo 2016-2020	181958207	Bart Nolet	b.nolet@nioo.knaw.nl	Data release	Netherlands Polar Programme of Dutch Research Council grant NWO-NPP 866.15.206	Dienst Regelingen (permit FF/75A/2016/044); Omgevingsdienst Brabant Noord (permit Z/046757); Centrale Commissie Dierproeven (protocol 2016518)	Theo Gerrits (†); Team Gerhard Müskens and other people that helped during catching, notably Erik Kleyheeg, Peter de Vries, Thomas Lameris, and Chiel Boom
Bewick's Swan UvA_NIOO 2021-2025	1881288761	Bart Nolet	b.nolet@nioo.knaw.nl	Data release	University of Amsterdam; Netherlands Institute of Ecology	Omgevingsdienst Brabant Noord (permits Z/046757 and Z/141920); Centrale Commissie Dierproeven (protocols 2016518 and 202114712)	Team Gerhard Müskens and other people that helped during catching
Pink-footed Geese (Anser brachyrhynchus) from Finland, Svalbard, Denmark and Norway	565124314	Bart Nolet	b.nolet@nioo.knaw.nl	Data release	Polar Programme of the Dutch Research Council (NWO-NPP, grant ALWPP.2016.024) to BAN; Aarhus University to JM; Svalbard Environmental Protection Fund (grant no. 17/88) to JM; Academy Ecology Fund of the Royal Netherlands Academy of Arts and Sciences (KNAW) to KHTS	Capture and marking of geese in Svalbard was permitted by the Norwegian animal research authority (Mattilsynet), granted to Aarhus University (reference no. 17/210528) and by the Governor of Svalbard (reference no. 17/01420-4); Capture on Isdammen was permitted by Longyearbyen Lokalstyre (reference no. 2018/347-5-X70); Capture and marking of geese in Finland was permitted by Etelä-Suomen aluehall…	We thank all people who helped catching the geese in Finland, Svalbard, Denmark and Norway.
Mallard Connectivity	2279158388	Bradley Cohen	bcohen@tntech.edu	Data are available from Movebank upon reasonable request to data contact. Restrictions regarding conservation related information apply, including no distribution or publication of the coordinates or detailed maps.	This project was primarily funded by the Tennessee Wildlife Resources Agency (TN-2-F19AF50045) through Wildlife Restoration Grants administered by the USFWS, Wildlife and Sport Fish Restoration Program: Partnering to fund conservation and connect people with nature. Additional support came from the USFWS (F19AC00190) and the School of Environmental Studies at Tennessee Tech.	All duck capture, handling, and sampling procedures were approved by and carried out in accordance with Tennessee Technological University’s Institutional Animal Care and Use Committee (protocol #19-20-0020) and authorized under Federal Banding Permit #05796. This study complies with the relevant portions of the ARRIVE guidelines for observational studies.	We thank A.G. Blake-Bradshaw for assistance in data collection
Mallard wintering ecology	975374057	Bradley Cohen	bcohen@tntech.edu	Data are available from Movebank upon reasonable request to data contact. Restrictions regarding conservation related information apply, including no distribution or publication of the coordinates or detailed maps.	This project was primarily funded by the Tennessee Wildlife Resources Agency (TN-2-F19AF50045) through Wildlife Restoration Grants administered by the USFWS, Wildlife and Sport Fish Restoration Program: Partnering to fund conservation and connect people with nature. Additional support came from the USFWS (F19AC00190) and the School of Environmental Studies at Tennessee Tech.	All duck capture, handling, and sampling procedures were approved by and carried out in accordance with Tennessee Technological University’s Institutional Animal Care and Use Committee (protocol #19-20-0020) and authorized under Federal Banding Permit #05796. This study complies with the relevant portions of the ARRIVE guidelines for observational studies.	We thank A.G. Blake-Bradshaw for assistance in data collection
Delmarva Wintering Waterfowl AIV and Poultry	1509697502	Christopher Williams	ckwillia@udel.edu	Data release	U.S. Department of Agriculture USDA AFRI 2020-68014-30975; We acknowledge funding from the Natural Sciences and Engineering Council of Canada (RGPIN- 2019-05185), Fonds de recherche du Quebec Nature et Technologies (271544), Sentinelle Nord program from the Canada First Research Excellence Fund and the Network of Centre of Excellence of Canada (ArcticNET; PP12).	All trapping, handling, and transmitting protocols were approved by the University of Delaware Animal Use and Care Committee (#1369) and Federal Bird Banding Permit (#06961) for capture of Mallards, Canada Geese, and Greater Snow Geese; Greater Snow Goose captures were conducted in accordance with the relevant national and institutional regulations on animal welfare and was approved by the Comité…
USGS WERC Dixon Field Station Compiled Avian Telemetry	619097045	Cory Overton	coverton@usgs.gov	Data release	Funders responsible for these data include California Department of Water Resources, California Department of Fish and Game, Ducks Unlimited, US Fish and Wildlife Service, USGS Alaska Science Center, USGS – Western Ecological Research Center, Arctic Goose Joint Venture, Central Valley Joint Venture.	USGS Bird Banding Lab 21142; California Scientific Collection Permit – 8090; California Specific User Permits - S-191010003-22019-001 and S-191010003-22040-001; USGS-WERC ACUC 2017	We thank the following agencies and personnel for their support in data collection and processing: California Department of Fish and Wildlife, California Department of Water Resources, California Waterfowl Association, Ducks Unlimited, Oregon Department of Fish and Wildlife, Suisun Resource Conservation District, Utah Division of Wildlife Resources, U.S. Fish and Wildlife Service, USGS Cloud Host…
Interior_Population_Trumpeter_Swans	915099991	David Wolfson	wolfs064@umn.edu	Data release	Funding for this project was provided by the Minnesota Environmental and Natural Resources Trust Fund as recommended by the Legislative-Citizen Commission on Minnesota Resources (LCCMR), the U.S. Geological Survey, the Minnesota Cooperative Fish and Wildlife Research Unit, and the U.S. Fish and Wildlife Service	Protocols for capturing and marking trumpeter swans as part of this project have been approved by the University of Minnesota Animal Care and Use Committee (protocol no. 1905-37072A). Capture and marking trumpeter swans is authorized under permits from the Minnesota Department of Natural Resources (Special Permit no. 19017), the U.S. Fish and Wildlife Service (Research & Monitoring Special Use Pe…
trumpeter_swan_Michigan	954787575	David Wolfson	wolfs064@umn.edu	Data release	Funding for this project was provided by the Minnesota Environmental and Natural Resources Trust Fund as recommended by the Legislative-Citizen Commission on Minnesota Resources (LCCMR), the U.S. Geological Survey, the Minnesota Cooperative Fish and Wildlife Research Unit, and the U.S. Fish and Wildlife Service	Protocols for capturing and marking trumpeter swans as part of this project have been approved by the University of Minnesota Animal Care and Use Committee (protocol no. 1905-37072A). Capture and marking trumpeter swans is authorized under permits from the Minnesota Department of Natural Resources (Special Permit no. 19017), the U.S. Fish and Wildlife Service (Research & Monitoring Special Use Pe…
FAO-USGS Bangladesh 2011 preliminary	247854060	Diann Prosser	dprosser@usgs.gov	Data release	Data contributed by the UNFAO/USGS partnership was funded by the Food and Agriculture Organization of the United Nations and numerous international partners	USGS EESC 2007-01P; The University of Maryland, Baltimore County (Protocol EE070200710).	We thank the international partners who helped the Food and Agriculture Organization of the United Nations and U.S. Geological Survey accomplish these captures.
FAO-USGS India-2011	21368764	Diann Prosser	dprosser@usgs.gov	Data release	Data contributed by the UNFAO/USGS partnership was funded by the Food and Agriculture Organization of the United Nations and numerous international partners	USGS EESC 2007-01P; The University of Maryland, Baltimore County (Protocol EE070200710).	We thank the international partners who helped the Food and Agriculture Organization of the United Nations and U.S. Geological Survey accomplish these captures.
FAO-USGS Mongolia-2014	28490584	Diann Prosser	dprosser@usgs.gov	Data release	Data contributed by the UNFAO/USGS partnership was funded by the Food and Agriculture Organization of the United Nations and numerous international partners	USGS EESC 2007-01P; The University of Maryland, Baltimore County (Protocol EE070200710).	We thank the international partners who helped the Food and Agriculture Organization of the United Nations and U.S. Geological Survey accomplish these captures.
FAO-USGS_Bangladesh	3282420	Diann Prosser	dprosser@usgs.gov	Data release	Data contributed by the UNFAO/USGS partnership was funded by the Food and Agriculture Organization of the United Nations and numerous international partners	USGS EESC 2007-01P; The University of Maryland, Baltimore County (Protocol EE070200710).	We thank the international partners who helped the Food and Agriculture Organization of the United Nations and U.S. Geological Survey accomplish these captures.
FAO-USGS_China-Hong-Kong	3291862	Diann Prosser	dprosser@usgs.gov	Data release	Data contributed by the UNFAO/USGS partnership was funded by the Food and Agriculture Organization of the United Nations and numerous international partners	USGS EESC 2007-01P; The University of Maryland, Baltimore County (Protocol EE070200710).	We thank the international partners who helped the Food and Agriculture Organization of the United Nations and U.S. Geological Survey accomplish these captures.
FAO-USGS_China-Poyang	3291871	Diann Prosser	dprosser@usgs.gov	Data release	Data contributed by the UNFAO/USGS partnership was funded by the Food and Agriculture Organization of the United Nations and numerous international partners	USGS EESC 2007-01P; The University of Maryland, Baltimore County (Protocol EE070200710).	We thank the international partners who helped the Food and Agriculture Organization of the United Nations and U.S. Geological Survey accomplish these captures.
FAO-USGS_China-Qinghai	3291880	Diann Prosser	dprosser@usgs.gov	Data release	Data contributed by the UNFAO/USGS partnership was funded by the Food and Agriculture Organization of the United Nations and numerous international partners	USGS EESC 2007-01P; The University of Maryland, Baltimore County (Protocol EE070200710).	We thank the international partners who helped the Food and Agriculture Organization of the United Nations and U.S. Geological Survey accomplish these captures.
FAO-USGS_Egypt	3291889	Diann Prosser	dprosser@usgs.gov	Data release	Data contributed by the UNFAO/USGS partnership was funded by the Food and Agriculture Organization of the United Nations and numerous international partners	USGS EESC 2007-01P; The University of Maryland, Baltimore County (Protocol EE070200710).	We thank the international partners who helped the Food and Agriculture Organization of the United Nations and U.S. Geological Survey accomplish these captures.
FAO-USGS_India-2009	3291898	Diann Prosser	dprosser@usgs.gov	Data release	Data contributed by the UNFAO/USGS partnership was funded by the Food and Agriculture Organization of the United Nations and numerous international partners	USGS EESC 2007-01P; The University of Maryland, Baltimore County (Protocol EE070200710).	We thank the international partners who helped the Food and Agriculture Organization of the United Nations and U.S. Geological Survey accomplish these captures.
FAO-USGS_India-2010	3291907	Diann Prosser	dprosser@usgs.gov	Data release	Data contributed by the UNFAO/USGS partnership was funded by the Food and Agriculture Organization of the United Nations and numerous international partners	USGS EESC 2007-01P; The University of Maryland, Baltimore County (Protocol EE070200710).	We thank the international partners who helped the Food and Agriculture Organization of the United Nations and U.S. Geological Survey accomplish these captures.
FAO-USGS_Kazakhstan	3291925	Diann Prosser	dprosser@usgs.gov	Data release	Data contributed by the UNFAO/USGS partnership was funded by the Food and Agriculture Organization of the United Nations and numerous international partners	USGS EESC 2007-01P; The University of Maryland, Baltimore County (Protocol EE070200710).	We thank the international partners who helped the Food and Agriculture Organization of the United Nations and U.S. Geological Survey accomplish these captures.
FAO-USGS_Mongolia-East	3291952	Diann Prosser	dprosser@usgs.gov	Data release	Data contributed by the UNFAO/USGS partnership was funded by the Food and Agriculture Organization of the United Nations and numerous international partners	USGS EESC 2007-01P; The University of Maryland, Baltimore County (Protocol EE070200710).	We thank the international partners who helped the Food and Agriculture Organization of the United Nations and U.S. Geological Survey accomplish these captures.
FAO-USGS_Mongolia-West	3291961	Diann Prosser	dprosser@usgs.gov	Data release	Data contributed by the UNFAO/USGS partnership was funded by the Food and Agriculture Organization of the United Nations and numerous international partners	USGS EESC 2007-01P; The University of Maryland, Baltimore County (Protocol EE070200710).	We thank the international partners who helped the Food and Agriculture Organization of the United Nations and U.S. Geological Survey accomplish these captures.
FAO-USGS_Nigeria	3291970	Diann Prosser	dprosser@usgs.gov	Data release	Data contributed by the UNFAO/USGS partnership was funded by the Food and Agriculture Organization of the United Nations and numerous international partners	USGS EESC 2007-01P; The University of Maryland, Baltimore County (Protocol EE070200710).	We thank the international partners who helped the Food and Agriculture Organization of the United Nations and U.S. Geological Survey accomplish these captures.
FAO-USGS_Turkey	3291979	Diann Prosser	dprosser@usgs.gov	Data release	Data contributed by the UNFAO/USGS partnership was funded by the Food and Agriculture Organization of the United Nations and numerous international partners	USGS EESC 2007-01P; The University of Maryland, Baltimore County (Protocol EE070200710).	We thank the international partners who helped the Food and Agriculture Organization of the United Nations and U.S. Geological Survey accomplish these captures.
USGS_India-Nepal	3291916	Diann Prosser	dprosser@usgs.gov	Data release	Data contributed by the UNFAO/USGS partnership was funded by the Food and Agriculture Organization of the United Nations and numerous international partners	USGS EESC 2007-01P; The University of Maryland, Baltimore County (Protocol EE070200710).	We thank the international partners who helped the Food and Agriculture Organization of the United Nations and U.S. Geological Survey accomplish these captures.
Mallard QIA KoEco Korea	317298932	Hansoo Lee	hslee0509@gmail.com	Data are available upon reasonable request to data contact. Restrictions regarding conservation related information apply, including no distribution or publication of the coordinates or detailed maps.	Animal and Plant Quarantine Agency	Iksan City 2015-9
SwanGoose QIA KoEco Mongolia 2015 FAO	265394189	Hansoo Lee	hslee0509@gmail.com	Data are available upon reasonable request to data contact. Restrictions regarding conservation related information apply, including no distribution or publication of the coordinates or detailed maps.	Animal and Plant Quarantine Agency	N/A
White fronted Goose QIA KoEco Korea 2017	402496791	Hansoo Lee	hslee0509@gmail.com	Data are available upon reasonable request to data contact. Restrictions regarding conservation related information apply, including no distribution or publication of the coordinates or detailed maps.	Animal and Plant Quarantine Agency	Kimpo City 2015-1
Barnacle goose (Greenland) Larry Griffin_David Cabot	6946314	Larry Griffin	ecolg2021@gmail.com	Data are available from Movebank upon reasonable request to data contact. Restrictions regarding conservation related information apply, including no distribution or publication of the coordinates or detailed maps.	Private funding from David Cabot.	BTO under license A/5436	Alyn Walsh (National Parks and Wildlife Service, Dublin, Ireland) for securing the catches.
Barnacle goose (Svalbard) Larry Griffin	6956518	Larry Griffin	ecolg2021@gmail.com	Data are available from Movebank upon reasonable request to data contact. Restrictions regarding conservation related information apply, including no distribution or publication of the coordinates or detailed maps.	Scottish Natural Heritage (grant number GRA APP 732 9438), the Sustainable Development Fund (grant numbers SDF 0607 WWTVF, SDF0806RB and SDF WWT1209) for the Solway Coast Area of Outstanding Natural Beauty, the BBC and the Heritage Lottery Fund (grant numberAAS/4/010226001) Awards for All.	BTO under license A/5436	WWT Caerlaverock staff and volunteers especially Richard Hesketh, Brian Morrell and Steve Cooper for help with the catching and the North Solway Ringing Group.
Greenland White-fronted Goose tracking	947818172	Larry Griffin	ecolg2021@gmail.com	Data are available from Movebank upon reasonable request to data contact. Restrictions regarding conservation related information apply, including no distribution or publication of the coordinates or detailed maps.	WWT	BTO under license A/5436	Catching help from Ed Burrell and Luke Ozsanlav-Harris.
Icelandic-Greenlandic pink-footed goose	N/A	Larry Griffin	ecolg2021@gmail.com	Data are available upon reasonable request to data contact. Restrictions regarding conservation related information apply, including no distribution or publication of the coordinates or detailed maps.	ORSTED	BTO under license A/5436	Arnór Þórir Sigfússon and his Icelandic catching team.
Taiga Bean Geese (Scotland) Larry Griffin	2464330520	Larry Griffin	ecolg2021@gmail.com	Data are available from Movebank upon reasonable request to data contact. Restrictions regarding conservation related information apply, including no distribution or publication of the coordinates or detailed maps.	BGAG partners	BTO under license A/5436	Bean Goose Advisory Group members especially Angus Maciver and Billy Thompson for help with the catching.
White-fronted goose (Greenland-ARGOS_MTI) Larry Griffin	2235641	Larry Griffin	ecolg2021@gmail.com	Data are available from Movebank upon reasonable request to data contact. Restrictions regarding conservation related information apply, including no distribution or publication of the coordinates or detailed maps.	WWT	BTO under license A/5436
Whooper swan (Icelandic) Larry Griffin_COWRIE	2279366	Larry Griffin	ecolg2021@gmail.com	Data are available from Movebank upon reasonable request to data contact. Restrictions regarding conservation related information apply, including no distribution or publication of the coordinates or detailed maps.	COWRIE	BTO under license A/5436
Whooper swan (Icelandic) Larry Griffin_Kendrew Colhoun	2235659	Larry Griffin	ecolg2021@gmail.com	Data are available from Movebank upon reasonable request to data contact. Restrictions regarding conservation related information apply, including no distribution or publication of the coordinates or detailed maps.	No funding reported	BTO under license A/5436
Dabbling duck migration Bangladesh 2019-2022	669447438	Mariëlle van Toor	marielle.vantoor@lnu.se	Open-access; van Toor, M. L., & Waldenström, J. (2025). GPS telemetry data (hourly relocations) of seven species of dabbling ducks captured in SE, NL, LT, BD, MN, PT [Data set]. Zenodo. https://doi.org/10.5281/zenodo.16940656	Swedish Research Council VR (2018-03841) and Forest Department of the Government of the People's Republic of Bangladesh	Permits issed by the Conservator of Forests for the Wildlife & Nature Conservation Circle, under the Forest Department of the Government of the People's Republic of Bangladesh	The authors would like to thank IUCN Bangladesh, the Bangladesh Forest Department and Bangladesh Bird Club for assistance in fieldwork.
Dabbling duck migration Mongolia (2020)	1174812653	Mariëlle van Toor	marielle.vantoor@lnu.se	Open-access; van Toor, M. L., & Waldenström, J. (2025). GPS telemetry data (hourly relocations) of seven species of dabbling ducks captured in SE, NL, LT, BD, MN, PT [Data set]. Zenodo. https://doi.org/10.5281/zenodo.16940657	Data collection and analyses for this project received funding from the European Union’s Horizon 2020 research and innovation programme under grant agreements No 727922 (Delta-Flu) and No 101084171 (Kappa-flu). For the latter, the Animal and Plant Health Agency and the Royal Veterinary College have received funding from Innovate UK to support their activities conducted under KAPPA-FLU, from May 2…	Authorization to capture wild birds for scientific purposes has been granted by the Ministry of Nature, Environment, and Tourism (Permission No. 2020.04.27, 06/2900) through the Wildlife Science and Conservation Center of Mongolia.
Dabbling duck migration Ottenby 2017 (Anas platyrhynchos, Anas acuta)	350174730	Mariëlle van Toor	marielle.vantoor@lnu.se	Open-access; van Toor, M. L., & Waldenström, J. (2025). GPS telemetry data (hourly relocations) of seven species of dabbling ducks captured in SE, NL, LT, BD, MN, PT [Data set]. Zenodo. https://doi.org/10.5281/zenodo.16940655	Data collection and analyses for this project received funding from the European Union’s Horizon 2020 research and innovation programme under grant agreements No 727922 (Delta-Flu) and No 101084171 (Kappa-flu). For the latter, the Animal and Plant Health Agency and the Royal Veterinary College have received funding from Innovate UK to support their activities conducted under KAPPA-FLU, from May 2…	Swedish Animal Research Ethics board (permit number ID 834)
Dabbling duck migration Portugal 2018--2022	625272541	Mariëlle van Toor	marielle.vantoor@lnu.se	Open-access; van Toor, M. L., & Waldenström, J. (2025). GPS telemetry data (hourly relocations) of seven species of dabbling ducks captured in SE, NL, LT, BD, MN, PT [Data set]. Zenodo. https://doi.org/10.5281/zenodo.16940658	Data collection and analyses for this project received funding from the European Union’s Horizon 2020 research and innovation programme under grant agreements No 727922 (Delta-Flu) and No 101084171 (Kappa-flu). For the latter, the Animal and Plant Health Agency and the Royal Veterinary College have received funding from Innovate UK to support their activities conducted under KAPPA-FLU, from May 2…	License to capture and mark ducks was obtained from Instituto da Conservação da Natureza e das Florestas (ICNF), Portugal (permit number 40/2019 to 2021)
Eurasian wigeon (Mareca penelope) Netherlands Lithuania 2018-2019	1841261165	Mariëlle van Toor	marielle.vantoor@lnu.se	Open-access; van Toor, M. L., & Waldenström, J. (2025). GPS telemetry data (hourly relocations) of seven species of dabbling ducks captured in SE, NL, LT, BD, MN, PT [Data set]. Zenodo. https://doi.org/10.5281/zenodo.16940654	Data collection and analyses for this project received funding from the European Union’s Horizon 2020 research and innovation programme under grant agreements No 727922 (Delta-Flu) and No 101084171 (Kappa-flu). For the latter, the Animal and Plant Health Agency and the Royal Veterinary College have received funding from Innovate UK to support their activities conducted under KAPPA-FLU, from May 2…	SOVON Dutch Centre for Field Ornithology (protocol Sovon-18-02, project code AVD250002015200)
Étude utilisation zone de gagnage sarcelle d'hiver Loire-Atlantique - ID_PROG331	2820042642	Matthieu Guillemain	matthieu.guillemain@ofb.gouv.fr	Data release	Fédération Départementale des chasseurs de la Loire Atlantique (FDC44); Écocontribution Office Français de la Biodiversité	Authorization to capture birds for ringing for scientific purposes personal program n°331 of Centre de Recherches sur la Biologie des Populations d'Oiseaux (France Bird Ringing Center).	Emmanuel JOYEUX, Raphael MUSSEAU, Céline ROUSSET, Jérôme MERY, Jérôme BUFFETEAU, Clément DOUX, Régis GALLAIS, Pamela LAGRANGE, Louise FROUD, Jean-Pierre GUERET, Jérôme CABELGUEN, Benjamin CALLARD, Clément DOUX, and all people who helped catching and ringed ducks.
LIFE Baie Aiguillon (Eurasian teal) - ID_PROG331	1062233197	Matthieu Guillemain	matthieu.guillemain@ofb.gouv.fr	Data release	LIFE European funding; Environment French Department; Parc Naturel Regional Marais Poitevin	Authorization to capture birds for ringing for scientific purposes personal program n°331 of Centre de Recherches sur la Biologie des Populations d'Oiseaux (France Bird Ringing Center).	Emmanuel JOYEUX, Raphael MUSSEAU, Céline ROUSSET, Jérôme MERY, Jérôme BUFFETEAU, Clément DOUX, Régis GALLAIS, Pamela LAGRANGE, Louise FROUD, Jean-Pierre GUERET, Jérôme CABELGUEN, Benjamin CALLARD, Clément DOUX, and all people who helped catching and ringed ducks.
Poitevin teals - ID_PROG331	1963183251	Matthieu Guillemain	matthieu.guillemain@ofb.gouv.fr	Data release	Plan France Relance du Ministère de la transition écologique; Fond propre Office Français de la Biodiversité	Authorization to capture birds for ringing for scientific purposes personal program n°331 of Centre de Recherches sur la Biologie des Populations d'Oiseaux (France Bird Ringing Center).	Emmanuel JOYEUX, Raphael MUSSEAU, Céline ROUSSET, Jérôme MERY, Jérôme BUFFETEAU, Clément DOUX, Régis GALLAIS, Pamela LAGRANGE, Louise FROUD, Jean-Pierre GUERET, Jérôme CABELGUEN, Benjamin CALLARD, Clément DOUX, and all people who helped catching and ringed ducks.
Sarcelle d'hiver-Golfe du Morbihan - ID_PROG331	1270997871	Matthieu Guillemain	matthieu.guillemain@ofb.gouv.fr	Data release	Plan France Relance du Ministère de la transition écologique; Agence de l’eau Loire Bretagne	Authorization to capture birds for ringing for scientific purposes personal program n°331 of Centre de Recherches sur la Biologie des Populations d'Oiseaux (France Bird Ringing Center).	Emmanuel JOYEUX, Raphael MUSSEAU, Céline ROUSSET, Jérôme MERY, Jérôme BUFFETEAU, Clément DOUX, Régis GALLAIS, Pamela LAGRANGE, Louise FROUD, Jean-Pierre GUERET, Jérôme CABELGUEN, Benjamin CALLARD, Clément DOUX, and all people who helped catching and ringed ducks.
Sarcelles de Saintonge - ID_PROG331	1379903213	Matthieu Guillemain	matthieu.guillemain@ofb.gouv.fr	Data release	Fédération Départementale des chasseurs de la Charente Maritime (FDC17); Écocontribution Office Français de la Biodiversité	Authorization to capture birds for ringing for scientific purposes personal program n°331 of Centre de Recherches sur la Biologie des Populations d'Oiseaux (France Bird Ringing Center).	Emmanuel JOYEUX, Raphael MUSSEAU, Céline ROUSSET, Jérôme MERY, Jérôme BUFFETEAU, Clément DOUX, Régis GALLAIS, Pamela LAGRANGE, Louise FROUD, Jean-Pierre GUERET, Jérôme CABELGUEN, Benjamin CALLARD, Clément DOUX, and all people who helped catching and ringed ducks.
Spatial use by wildfowl on Olonne marsh (FR) - ID_PROG331	1935428540	Matthieu Guillemain	matthieu.guillemain@ofb.gouv.fr	Data release	Fonds Européen de Développement Régional (FEDER); Office Français de la Biodiversité	Authorization to capture birds for ringing for scientific purposes personal program n°331 of Centre de Recherches sur la Biologie des Populations d'Oiseaux (France Bird Ringing Center).	Emmanuel JOYEUX, Raphael MUSSEAU, Céline ROUSSET, Jérôme MERY, Jérôme BUFFETEAU, Clément DOUX, Régis GALLAIS, Pamela LAGRANGE, Louise FROUD, Jean-Pierre GUERET, Jérôme CABELGUEN, Benjamin CALLARD, Clément DOUX, and all people who helped catching and ringed ducks.
Utilisation spatiale des zones d'hivernage en Camargue de la sarcelle d'hiver (Anas crecca) - ID_PROG331	1935015550	Matthieu Guillemain	matthieu.guillemain@ofb.gouv.fr	Data release	Fond propre Office Français de la Biodiversité; Plan France relance du Ministère de la transition écologique-France	Authorization to capture birds for ringing for scientific purposes personal program n°331 of Centre de Recherches sur la Biologie des Populations d'Oiseaux (France Bird Ringing Center).	Emmanuel JOYEUX, Raphael MUSSEAU, Céline ROUSSET, Jérôme MERY, Jérôme BUFFETEAU, Clément DOUX, Régis GALLAIS, Pamela LAGRANGE, Louise FROUD, Jean-Pierre GUERET, Jérôme CABELGUEN, Benjamin CALLARD, Clément DOUX, and all people who helped catching and ringed ducks.
Wigeon, Teal, Mallard, Wintering, golfe du Morbihan France - ID_PROG331	1440431953	Matthieu Guillemain	matthieu.guillemain@ofb.gouv.fr	Data release	Plan France relance du Ministère de la transition écologique-France; Agence de l’eau Loire Bretagne; Office Français de la Biodiversité	Authorization to capture birds for ringing for scientific purposes personal program n°331 of Centre de Recherches sur la Biologie des Populations d'Oiseaux (France Bird Ringing Center).	Emmanuel JOYEUX, Raphael MUSSEAU, Céline ROUSSET, Jérôme MERY, Jérôme BUFFETEAU, Clément DOUX, Régis GALLAIS, Pamela LAGRANGE, Louise FROUD, Jean-Pierre GUERET, Jérôme CABELGUEN, Benjamin CALLARD, Clément DOUX, and all people who helped catching and ringed ducks.
Rhode Island Winter Waterfowl, 2021-2024, North America	1442384859	Scott McWilliams	srmcwilliams@uri.edu	Data release	Funding for this project was provided by the Rhode Island Department of Environmental Management via United States Fish and Wildlife Service Wildlife and Sport Fish Restoration Program W‐23R, the United States Department of Agriculture McIntire‐Stennis (MS‐983) and Hatch (H‐338) grants, the Rhode Island Agricultural Experiment Station, the Department of Natural Resources Science at University of …	All methods were approved by the University of Rhode Island Institutional Animal Care and Use Committee (Protocol AN1920-027). Birds were banded under U.S. Geological Survey Federal Bird Banding Permit 06820. Implant surgeries were performed under USFWS Scientific Collection Permit MB16607A.	The authors thank Jake Brown, Liam Corcoran, Megay Gray, Dustin Meattey, Richard Mercer, Jim Tappero, and Paul Triolo for assistance with captures. We thank Tristan Burgess and Scott Larsen for performing transmitter implant surgeries and thank Clara Cooper-Mullin and Rebeca Linhart for assisting those surgeries. We also thank Glenn Olsen and Carlyn Caldwell for assistance prepping transmitters f…
Spatula clypeata (Vendée, France)	1176555617	Sébastien Farau	sfarau@chasse85.fr	Data release	This work was funded in part for the GPS-GSM tag by “Association Nationale des Chasseurs de Gibier d’Eau”, “Sauvagine Vendéenne”, “Association Départementale des Chasseurs de Gibier d’Eau de Loire-Atlantique”, “Association de la Chasse Maritime Vendéenne”, “Association pour la Gestion du Grand Gibier en Vendée” and “Association Départementale des Déterreurs et des Piégeurs de Vendée”.	CRBPO (Centre de Recherche sur la Biologie des Populations d’Oiseaux) : PP1021	We are thankful to M Bobineau, E Joyeux, M Lorieux, L Pieters and V Rotureau for assistance with fieldwork and handling birds. We also thanks L Aubin, H Graton, and L Michilsen for authorization to install cage-trap on their private sites. Finaly we are thankful to C Dupuy and P Bocher for their assistance throughout the project.
Diving Ducks - Western USA	453062446	Susan De La Cruz	sdelacruz@usgs.gov	Data release	Funding for this project was provided by The California Department of Water Resources (Agreement 4600011203), the USGS Western Ecological Research Center (WERC), and the USGS Ecosystems Mission Area.	All work was conducted under U.S. Fish and Wildlife (MB102896-1) and California Department of Fish and Wildlife (SC-003855) scientific collection permits, Federal BBL permit 22911 and approved through the USGS WERC ACUC process.	We thank I. Woo, T. Graham, J. Kohl, D. Mackel, A. McCarthy, W. Chan, D. Nelson, M. Tzen, L. Hawk, N. Lashomb, A. Kertesz, C. Walton, J. Satter, R. Beshai, A. Fisher, K. Steed, A. Vidal, K. Spragens, P. Gibbons, C. Scott, G. Frankfurter, N. Anderson for their assistance wih field work and radio-marking
SFBSUSC_scoter	N/A	Susan De La Cruz	sdelacruz@usgs.gov	Data release	This work was funded by the CALFED Ecosystem Restoration Program, the USGS Western Ecological Reseach Center, and The USGS Ecosystems Mission Area	All work was conducted under U.S. Fish and Wildlife (MB102896-1) and California Department of Fish and Wildlife (SC-003855) scientific collection permits, Federal BBL permit 22911 and approved through the USGS WERC ACUC process.	We thank M. Wilson, L. Terrazas, D. Gaube, J. Shinn, A. Schultz, J. Anhalt, S. Muzaffar, C. Kereki, J.Chastant, H. Goyert, L. Naylor, J. Wasley, J. Seyfried, P. Gibbons,M. Nagendran, C. Scott, P. Tucker, C. Salido, for their assistance with field work, radio-marking, and analysis.
Lake Constance Ducks	2927282	Wolfgang Fiedler	fiedler@ab.mpg.de	Data release	No funding reported	Regierungspräsidium Freiburg
LifeTrack Ducks Lake Constance	236953686	Wolfgang Fiedler	fiedler@ab.mpg.de	Data release	No funding reported	Regierungspräsidium Freiburg
LifeTrack Whooper Swan Latvia	92261778	Wolfgang Fiedler	fiedler@ab.mpg.de	Data release	No funding reported	Regierungspräsidium Freiburg
MPIAB Gadwall	2980294	Wolfgang Fiedler	fiedler@ab.mpg.de	Data release	No funding reported	Regierungspräsidium Freiburg
MPIAB Lake Constance Mallards GPS	446579	Wolfgang Fiedler	fiedler@ab.mpg.de	Data release	No funding reported	Regierungspräsidium Freiburg
Whooper swans in Latvia 2016	182459847	Wolfgang Fiedler	fiedler@ab.mpg.de	Data release	No funding reported	Regierungspräsidium Freiburg
2015 Yangtze waterfowl	2939259603	Yali Si	y.si@cml.leidenuniv.nl	Data release	This research was supported by the National Natural Science Foundation of China (No. 41471347).	Approval for capture of and deploying transmitters on migratory birds was obtained from the Jiangxi Provincial Forestry Bureau (reference number: Ganlinban 201514 and 201570), and the Animal Ethics Committee at Tsinghua University (reference number: IACUC15-SYL1).	We are grateful for John Takekawa, Sivananintha Balachandran, Ben Wielstra, Guanhua Liu, Hao Luo, Duanji Tao, Saras Kumar Behera, Murugesan Ponnaian, Wenyuan Zhang, Yanjie Xu, Jie Wei, Wenzhao Wu, Boyu Gao, Zhiyuan Lv who joined the field work and helped with tracking birds.
northernPintail_USGS_ASC_argos	927024278			Open-access; Hupp, J.W., Tibbitts, T.L., and Douglas, D.C., 2019, Tracking data for Northern Pintails (Anas acuta)(ver 1.0, September 2019): U.S. Geological Survey data release, doi:10.5066/P90A6HW4	This project was supported by the US Geological Survey, U.S. Fish and Wildlife Service, Japan Ministry of the Environment, and University of Tokyo.	Care and handling of birds marked in this study was approved by the Alaska Science Center Animal Care and Use Committee, and the Japan Ministry of the Environment.	We thank A. Azuma, A. Bowman, G. Fujita, M. Fujita, B. Guzzetti, N. Hijikata, E. Hiraoka, A. Hotta, N. Kataoka, N. Kishimoto, S. Konno, M. Kurechi, M. Okuyama, T. Sakane, H. Sugawa, K. Takagi, K. Takatsu, K. Tanabayashi, K. Uchida, M. Ueta, Y. Watanabe, and Y. Yamamoto for their assistance in field. We thank D. Derksen, K. Trust, and D. Rocque for their support.
tundraSwan_USGS_ASC_argos	446053425			Open-access; USGS data release: doi:10.5066/P9KBR79CSee also: Ely, C. R. and B. W. Meixell. 2016. Demographic outcomes of diverse migration strategies assessed in a metapopulation of tundra swans. Movement Ecology. doi:10.1186/s40462-016-0075-9	We are grateful to the U.S. Geological Survey (USGS), and the U.S. Fish and Wildlife Service (USFWS) that funded this work as part of an effort to monitor avian influenza viruses in wild migratory birds and identify factors related to the transmission of the viruses in North America.	Institutional Animal Care and Use Committees (IACUC) of the U.S. Fish and Wildlife Service Region 7, and the U.S. Geological Survey (USGS), Alaska Science Centre (ASC), under Federal Permit # MB789758 (2007–2010), and ASC IACUC # 2008–15 (2009–2010).	We especially appreciate the support of Dirk Derksen (USGS) and Kimberly Trust (USFWS) who arranged funding for the study. We are grateful to the many field assistants and veterinarians with helped with capture and marking in Alaska. Christian Dau and Kristine Sowl kindly provided productivity data from the LAP.
whooperSwan_USGS_ASC_argos	1418292565			Open-access; Hupp, J.W., Shimada, T., Yamaguchi, N.M., Douglas, D.C., 2021, Tracking data for Whooper swan (Cygnus cygnus) (ver 1.0, May 2021): U.S. Geological Survey data release, doi:10.5066/P9ELFTSV	No funding reported		The University of Tokoyo and the USGS Alaska Science Center are recognized for their important roles in this study. We thank D. Derksen and J. Pearce for their support of the project.
